# Supplementary material for: Nurse-Led Digital Interventions for Patients with Multiple Sclerosis: A Scoping Review
Source: Med Sci (Basel). 2026 Jun 15;14(2):321. doi: 10.3390/medsci14020321 (PMC13302828; doi:10.3390/medsci14020321)
Supplement: Supplementary file 1 [file medsci-14-00321-s001.zip]

Archive with 1 entries (1 files):
- medsci-4357272-supplementary.pdf
